# Supplementary material for: The Variance of Photophysical Properties of Tetraphenylethene and Its Derivatives during Their Transitions from Dissolved States to Solid States
Source: Polymers (Basel). 2022 Jul 15;14(14):2880. doi: 10.3390/polym14142880 (PMC9320569; doi:10.3390/polym14142880)
Supplement: Supplementary file 1 [file polymers-14-02880-s001.zip]

Archive with 1 entries (1 files):
- polymers-1735134-supplementary.pdf
